# Supplementary material for: Genetic Diversity of Borreliaceae Species Detected in Natural Populations of Ixodes ricinus Ticks in Northern Poland
Source: Life (Basel). 2023 Apr 9;13(4):972. doi: 10.3390/life13040972 (PMC10143352; doi:10.3390/life13040972)
Supplement: Supplementary file 1 [file life-13-00972-s001.zip]

Archive with 1 entries (1 files):
- life-2288888-supplementary.pdf
